# Supplementary material for: Beyond the Spontaneous Breathing Trial: Echocardiographic and Integrated Ultrasound Assessment During Weaning from Mechanical Ventilation
Source: Diagnostics (Basel). 2026 Jun 2;16(11):1709. doi: 10.3390/diagnostics16111709 (PMC13256540; doi:10.3390/diagnostics16111709)
Supplement: Supplementary file 1 [file diagnostics-16-01709-s001.zip]

Archive with 1 entries (1 files):
- diagnostics-4311745-supplementary.pdf
